# Supplementary material for: A wind speed threshold for increased outdoor transmission of coronavirus: an ecological study
Source: BMC Infect Dis. 2021 Nov 27;21:1194. doi: 10.1186/s12879-021-06796-z (PMC8626759; doi:10.1186/s12879-021-06796-z)
Supplement: Supplementary file 1 — Additional file 1: Data file 1. County-level data used in this study. [file 12879_2021_6796_MOESM1_ESM.csv]

date	populationatrisk	holidays	ncases	maximaldailytemp	minimaldailytemp	averagetemp	waterfall	snowfall	windspeed	dayssinceoutbreakbegan	phase3	reopening	dayoftheweek	ln_9daylag_maximaltemp	warmday_outdoor	8daymovingaverage	windyday	lnkphwindspeed_9daylag
19-Mar	1485013.568	0	87	49	42	46	0.89	0	8.4	9	0	0	4	59	0	167.25	1	2.9006269
20-Mar	1484824.81	0	220	68	46	57	0	0	8.4	10	0	0	5	56	0	202.375	1	2.4217343
21-Mar	1484644.908	0	203	67	39	53	0	0	12	11	0	0	6	48	0	246.625	1	2.5676882
22-Mar	1484334.449	0	372	43	33	38	0	0	13.1	12	0	0	0	70	1	283.25	1	3.2421432
23-Mar	1483978.821	0	424	43	35	39	1.32	0	16.2	13	0	0	1	55	0	351.125	1	2.9690297
24-Mar	1483598.46	0	422	53	35	44	0	0	12	14	0	0	2	52	0	434.625	1	2.7582066
25-Mar	1483247.111	0	380	46	38	42	0	0	13.3	15	0	0	3	44	0	523	1	2.9607308
26-Mar	1482786.589	0	475	56	35	46	0	0	10.4	16	0	0	4	51	0	581.75	1	2.4499052
27-Mar	1482219.573	0	650	65	42	54	0	0	9.4	17	0	0	5	53	0	628.625	1	2.3003733
28-Mar	1481549.106	0	753	52	40	46	0.46	0	9.9	18	0	0	6	49	0	674.25	1	2.6040559
29-Mar	1480771.485	0	885	50	44	47	0.06	0	11.7	19	0	0	0	68	1	747.625	1	2.6040559
30-Mar	1480053.564	0	768	52	40	46	0	0	8.7	20	0	0	1	67	1	979	1	2.9607308
31-Mar	1479199.138	0	922	48	36	42	0	0	7.8	21	0	0	2	43	0	1083.875	1	3.0484364
1-Apr	1478272.446	0	892	53	35	44	0	0	10.8	22	0	0	3	43	0	1128.25	1	3.2608354
2-Apr	1477354.556	0	1141	57	39	48	0.03	0	21.7	23	0	0	4	53	0	1113.25	1	2.9607308
3-Apr	1475355.964	0	2114	51	42	47	0.24	0	18.1	24	0	0	5	46	0	1053	1	3.0635881
4-Apr	1474061.18	0	1468	58	44	51	0	0	11.7	25	0	0	6	56	0	1218.625	1	2.8176298
5-Apr	1473130.68	0	975	53	43	48	0	0	6.6	26	0	0	0	65	1	1389.375	1	2.7165339
6-Apr	1472352.28	0	882	64	44	54	0.01	0	8.2	27	0	0	1	52	0	1479.125	1	2.7683589
7-Apr	1471126.08	0	1376	64	44	54	0	0	6.7	28	0	0	2	50	0	1392.25	1	2.9354129
8-Apr	1469789.18	0	1447	60	44	52	0.17	0	7.3	29	0	0	3	52	0	1164.5	1	2.639147
9-Apr	1468301.68	0	1795	55	43	49	0.35	0	11.4	30	0	0	4	48	0	1064.125	1	2.529948
10-Apr	1466952.78	0	1517	51	37	44	0	0	19.2	31	0	0	5	53	0	1070	1	2.8553703
11-Apr	1466028.78	0	940	54	36	45	0	0	12	32	0	0	6	57	0	1135.875	1	3.5531363
12-Apr	1465534.68	0	363	59	31	45	0	0	9.5	33	0	0	0	51	0	1156	1	3.371736
13-Apr	1464619.58	0	1013	60	52	56	1.39	0	18.3	34	0	0	1	58	0	1020.625	1	2.9354129
14-Apr	1463897.78	0	744	58	46	52	0	0	11.2	35	0	0	2	53	0	980.5	1	2.3628938
15-Apr	1463029.38	0	832	53	40	47	0.07	0	11.2	36	0	0	3	64	1	877.75	1	2.5799582
16-Apr	1462170.38	0	960	50	38	44	0	0	15.2	37	0	0	4	64	1	824.5	1	2.3779316
17-Apr	1461273.58	0	1014	50	30	40	0.07	0	9.9	38	0	0	5	60	0	845.75	1	2.4636986
18-Apr	1460243.08	0	1205	45	34	40	0.09	0	9.5	39	0	0	6	55	0	800.75	1	2.9094374
19-Apr	1459579.98	0	783	57	31	44	0	0	13.5	40	0	0	0	51	0	849.125	1	3.4307344
20-Apr	1459002.58	0	642	55	43	49	0	0	8.8	41	0	0	1	54	0	891.125	1	2.9607308
21-Apr	1458442.68	0	587	54	38	46	0.41	0	14	42	0	0	2	59	0	889.375	1	2.7271159
22-Apr	1457691.88	0	844	50	35	43	0	0	16.4	43	0	0	3	60	0	810.125	1	3.3827252
23-Apr	1457035.58	0	709	49	33	41	0.08	0	4.8	44	0	0	4	58	0	734.375	1	2.8917379
24-Apr	1456138.68	0	1027	47	38	43	0.76	0	10.9	45	0	0	5	53	0	613.25	1	2.8917379
25-Apr	1455412.98	0	891	62	35	49	0	0	6	46	0	0	6	50	0	601.375	1	3.1971195
26-Apr	1454843.08	0	637	50	42	46	0.19	0	13.9	47	0	0	0	50	0	606.375	1	2.7683589
27-Apr	1454427.28	0	464	49	40	45	0.02	0	13.2	48	0	0	1	45	0	532.25	1	2.7271159
28-Apr	1454242.88	0	132	64	39	52	0	0	10.1	49	0	0	2	57	0	535.5	1	3.0785139
29-Apr	1453831.18	0	411	53	40	47	0	0	12.2	50	0	0	3	55	0	432.25	1	2.6505759
30-Apr	1453489.08	0	373	58	47	53	0.69	0	21.9	51	0	0	4	54	0	355.25	1	3.1148815
1-May	1453399.48	0	78	66	53	60	0.23	0	7.2	52	0	0	5	50	0	333.875	1	3.2731054
2-May	1453009.38	0	403	72	49	61	0	0	12.2	53	0	0	6	49	0	282.625	0	2.04444
3-May	1452576.38	0	480	73	51	62	0.14	0	9.9	54	0	0	0	47	0	282.875	1	2.8645868
4-May	1452333.48	0	237	73	48	61	0.1	0	12.1	55	0	0	1	62	1	294.875	1	2.2675836
5-May	1452118.78	0	171	62	43	53	0	0	9.1	56	0	0	2	50	0	313.625	1	3.107713
6-May	1451794.48	0	379	53	42	48	0.08	0	8.6	57	0	0	3	49	0	289.125	1	3.056041
7-May	1451621.78	0	211	66	42	54	0	0	12.3	58	0	0	4	64	1	271	1	2.7883596
8-May	1451389.98	0	264	56	41	49	0.41	0	8.7	59	0	0	5	53	0	234.75	1	2.9772601
9-May	1451041.08	0	457	49	34	42	0.05	0	18.8	60	0	0	6	58	0	203.75	1	3.5623107
10-May	1450915.58	0	90	62	36	49	0	0	15.6	61	0	0	0	66	1	253.625	1	2.4499052
11-May	1450763.33	0	90	60	44	52	0.04	0	10.4	62	0	0	1	72	1	225.625	1	2.9772601
12-May	1450534.23	0	243	60	41	51	0	0	14	63	0	0	2	73	1	206.75	1	2.7683589
13-May	1450331.83	0	182	61	38	50	0	0	10.1	64	0	0	3	73	1	203.25	1	2.9690297
14-May	1450130.73	0	203	63	37	50	0	0	6.4	65	0	0	4	62	1	159.375	1	2.6840987
15-May	1449982.23	0	155	79	54	67	0.05	0	10.7	66	0	0	5	53	0	167	1	2.6275864
16-May	1449746.13	0	213	76	53	65	0.01	0	10.4	67	0	0	6	66	1	162.75	1	2.9854233
17-May	1449571.63	0	175	63	50	57	0	0	8.1	68	0	0	0	56	0	154.875	1	2.639147
18-May	1449457.73	0	127	69	52	61	0	0	9.3	69	0	0	1	49	0	153	1	3.4096811
19-May	1449333.63	0	103	66	49	58	0	0	16.4	70	0	0	2	62	1	146.875	1	3.2230952
20-May	1449185.83	0	114	64	41	53	0	0	10.3	71	0	0	3	60	0	146.375	1	2.8176298
21-May	1449038.43	0	142	62	39	51	0	0	6.2	72	0	0	4	60	0	132	1	3.1148815
22-May	1448911.63	1	119	76	49	63	0.01	0	7.1	73	0	0	5	61	1	123.5	1	2.7883596
23-May	1448797.63	1	130	71	52	62	0.01	0	11.1	74	0	0	6	63	1	116.75	1	2.3321221
24-May	1448635.23	1	162	67	48	58	0	0	11.2	75	0	0	0	79	1	112.5	1	2.8460679
25-May	1448519.03	1	126	70	54	62	0.02	0	5.6	76	0	0	1	76	1	113.5	1	2.8176298
26-May	1448411.23	0	84	72	58	65	0	0	4	77	0	0	2	63	1	111.875	1	2.5676882
27-May	1448267.93	0	84	74	58	66	0	0	5.9	78	0	0	3	69	1	110.875	1	2.7058387
28-May	1448156.23	0	101	74	62	68	0.07	0	10.6	79	0	0	4	66	1	105.75	1	3.2731054
29-May	1448069.03	0	86	71	62	67	0	0	11.9	80	0	0	5	64	1	95.5	1	2.8079681
30-May	1447964.13	0	87	81	62	72	0	0	9.7	81	0	0	6	62	1	89.875	1	2.3003733
31-May	1447859.43	0	111	70	55	63	0	0	12.8	82	0	0	0	76	1	87.75	1	2.435919
1-Jun	1447768.23	0	106	69	44	57	0	0	6.1	83	0	0	1	71	1	88.625	1	2.8827693
2-Jun	1447716.73	0	65	73	53	63	0	0	7.2	84	0	0	2	67	1	86	1	2.8917379
3-Jun	1447638.33	0	82	80	61	71	0.34	0	9.3	85	0	0	3	70	1	79.5	1	2.1985908
4-Jun	1447560.63	0	91	84	61	73	0	0	8.5	86	0	0	4	72	1	73.5	0	1.8621185
5-Jun	1447485.43	0	86	79	65	72	0.33	0	9.4	87	0	0	5	74	1	66.375	1	2.2507765
6-Jun	1447439.13	0	39	82	65	74	0.11	0	7.4	88	0	0	6	74	1	63.75	1	2.8366783
7-Jun	1447382.43	0	51	76	57	67	0	0	12.7	89	0	0	0	71	1	60.125	1	2.9523625
8-Jun	1447333.83	0	48	79	55	67	0	0	8.2	90	0	0	1	81	1	56.125	1	2.7479501
9-Jun	1447276.53	0	49	83	57	70	0	0	8.9	91	0	0	2	70	1	51.625	1	3.0252693
10-Jun	1447244.93	0	38	79	64	72	0	0	8.4	92	0	0	3	69	1	47.75	1	2.2841129
11-Jun	1447204.33	0	48	72	66	69	0.32	0	14.5	93	0	0	4	73	1	45.75	1	2.4499052
12-Jun	1447158.43	0	47	84	66	75	0	0	8.4	94	0	0	5	80	1	45.25	1	2.7058387
13-Jun	1447099.23	0	56	73	58	66	0	0	11	95	0	0	6	84	1	42.125	1	2.6158903
14-Jun	1447052.43	0	44	71	53	62	0	0	7.9	96	0	0	0	79	1	42.5	1	2.7165339
15-Jun	1447019.33	0	33	75	54	65	0	0	8.5	97	0	0	1	82	1	45.875	1	2.4773042
16-Jun	1446965.13	0	46	77	54	66	0	0	8.8	98	0	0	2	76	1	43.75	1	3.0174263
17-Jun	1446929.73	0	32	76	56	66	0	0	8.3	99	0	0	3	79	1	47.625	1	2.5799582
18-Jun	1446889.73	0	40	76	61	69	0	0	6.3	100	0	0	4	83	1	44.375	1	2.6618755
19-Jun	1446838.93	0	54	79	65	72	0	0	7.7	101	0	1	5	79	1	42.875	1	2.6040559
20-Jun	1446796.13	0	44	82	65	74	0	0	7.3	102	0	2	6	72	1	45.625	1	3.1499729
21-Jun	1446740.33	0	64	84	65	75	0	0	6.8	103	0	3	0	84	1	43.625	1	2.6040559
22-Jun	1446706.73	0	38	88	68	78	0	0	7.6	104	0	4	1	73	1	50	1	2.8737195
23-Jun	1446664.53	0	46	82	70	76	0	0	8.6	105	0	5	2	71	1	49.625	1	2.5426869
24-Jun	1446618.03	0	45	88	70	79	0	0	8.6	106	0	6	3	75	1	49.625	1	2.6158903
25-Jun	1446577.03	0	50	85	65	75	0	0	7.2	107	0	7	4	77	1	47.625	1	2.6505759
26-Jun	1446527.13	0	57	86	67	77	0	0	7.2	108	0	8	5	76	1	44.5	1	2.5920796
27-Jun	1446481.63	0	45	80	65	73	0.46	0	6	109	0	9	6	76	1	46.5	1	2.3163738
28-Jun	1446425.53	0	53	85	68	77	0	0	4.9	110	0	10	0	79	1	47.75	1	2.5170445
29-Jun	1446399.43	0	33	85	67	76	0	0	7.9	111	0	11	1	82	1	50.5	1	2.4636986
30-Jun	1446350.23	0	46	77	65	71	0	0	5.3	112	0	12	2	84	1	48.5	1	2.3927467
1-Jul	1446316.83	0	42	83	63	73	0.43	0	5.4	113	0	13	3	88	1	49	1	2.5039723
2-Jul	1446262.03	0	64	87	64	76	0	0	6.5	114	0	14	4	82	1	46	1	2.6275864
3-Jul	1446223.13	1	47	88	67	78	0.61	0	7.5	115	0	15	5	88	1	47.125	1	2.6275864
4-Jul	1446184.23	1	47	83	66	75	0	0	8.1	116	1	16	6	85	1	51.625	1	2.4499052
5-Jul	1446134.33	1	57	86	69	78	0	0	7.7	117	2	17	0	86	1	50.875	1	2.4499052
6-Jul	1446099.23	1	43	91	69	80	0	0	8.5	118	3	18	1	80	1	55.125	1	2.2675836
7-Jul	1446066.73	0	45	75	68	72	0.02	0	8.1	119	4	19	2	85	1	56.375	0	2.0650594
8-Jul	1446010.43	0	69	84	74	79	0	0	9.9	120	5	20	3	85	1	52.625	1	2.5426869
9-Jul	1445961.43	0	50	85	72	79	0	0	7.1	121	6	21	4	77	1	59.625	0	2.1435311
10-Jul	1445908.03	0	62	80	73	77	0.61	0	15.2	122	7	22	5	83	1	63.75	0	2.1622231
11-Jul	1445848.83	0	76	79	73	76	0	0	12	123	8	23	6	87	1	63.25	1	2.3476264
12-Jul	1445817.13	0	41	87	70	79	0	0	11.2	124	9	24	0	88	1	70.25	1	2.4907272
13-Jul	1445750.33	0	84	84	72	78	0	0	6.7	125	10	25	1	83	1	62.375	1	2.5676882
14-Jul	1445666.93	0	102	86	70	78	0.19	0	7.7	126	11	26	2	86	1	61.125	1	2.5170445
15-Jul	1445615.83	0	53	76	67	72	0	0	8	127	12	27	3	91	1	62.75	1	2.6158903
16-Jul	1445563.63	0	66	75	65	70	0	0	9.8	128	13	28	4	75	1	55.375	1	2.5676882
17-Jul	1445517.33	0	49	79	67	73	0.22	0	7.8	129	14	29	5	84	1	62.25	1	2.7683589
18-Jul	1445468.73	0	58	88	69	79	0	0	5	130	15	30	6	85	1	56.375	1	2.435919
19-Jul	1445441.53	0	26	88	73	81	0	0	9	131	16	31	0	80	1	59.375	1	3.1971195
20-Jul	1445415.53	0	30	93	76	85	0.02	0	7.1	132	17	32	1	79	1	59.5	1	2.9607308
21-Jul	1429750.63	0	79	90	73	82	0	0	5.6	133	18	33	2	87	1	51.25	1	2.8917379
22-Jul	1429628.93	0	46	87	74	81	0.2	0	7.5	134	19	34	3	84	1	56.875	1	2.3779316
23-Jul	1429459.93	0	94	85	73	79	0.06	0	8.6	135	20	35	4	86	1	54.125	1	2.5170445
24-Jul	1429313.73	0	58	78	70	74	0.74	0	3.4	136	21	36	5	76	1	62.5	1	2.5552657
25-Jul	1429181.33	0	49	86	68	77	0	0	6.6	137	22	37	6	75	1	67.375	1	2.7582066
26-Jul	1429068.73	0	61	90	74	82	0	0	8.8	138	23	38	0	79	1	66.75	1	2.529948
27-Jul	1428922.93	0	84	95	70	83	0	0	9.3	139	24	39	1	88	1	64.875	0	2.0852621
28-Jul	1428840.33	0	57	95	77	86	0	0	9.2	140	25	40	2	88	1	66	1	2.6730487
29-Jul	1428723.93	0	60	85	73	79	0	0	7.6	141	26	41	3	93	1	64	1	2.435919
30-Jul	1428557.33	0	86	89	71	80	0	0	6.6	142	27	42	4	90	1	60.875	1	2.1985908
31-Jul	1428445.73	0	54	81	69	75	2.05	0	4.8	143	28	43	5	87	1	66.375	1	2.4907272
1-Aug	1428318.43	0	76	88	67	78	0	0	5.4	144	29	44	6	85	1	63.75	1	2.6275864
2-Aug	1428236.03	0	45	83	76	80	0	0	12.4	145	30	45	0	78	1	70.125	0	1.6995996
3-Aug	1428131.63	0	50	87	71	79	0.03	0	10.1	146	31	46	1	86	1	68.375	1	2.3628938
4-Aug	1428050.23	0	73	80	72	76	0.14	0	16.2	147	32	47	2	90	1	63.25	1	2.6505759
5-Aug	1427944.93	0	85	86	70	78	0	0	7.4	148	33	48	3	95	1	59.625	1	2.7058387
6-Aug	1427819.93	0	77	79	67	73	0.02	0	3.7	149	34	49	4	95	1	58.375	1	2.6950276
7-Aug	1427739.03	0	51	80	68	74	0.05	0	5.7	150	35	50	5	85	1	62.125	1	2.5039723
8-Aug	1427565.33	0	68	79	70	75	0	0	5.4	151	36	51	6	89	1	60.625	1	2.3628938
9-Aug	1427461.63	0	37	83	69	76	0	0	7.8	152	37	52	0	81	1	60.25	0	2.04444
10-Aug	1427368.53	0	58	89	72	81	0	0	9.1	153	38	53	1	88	1	54.25	0	2.1622231
11-Aug	1427301.63	0	49	83	73	78	0	0	10.2	154	39	54	2	83	1	53.75	1	2.9935205
12-Aug	1427200.73	0	55	87	74	81	0.45	0	6	155	40	55	3	87	1	52.875	1	2.7883596
13-Aug	1427104.63	0	39	82	73	78	0.02	0	2.7	156	41	56	4	80	1	49.625	1	3.2608354
14-Aug	1426991.43	0	58	88	69	79	0	0	8.2	157	42	57	5	86	1	48.875	1	2.4773042
15-Aug	1426879.03	0	64	81	69	75	0	0	11.4	158	43	58	6	79	1	49.625	0	1.784157
16-Aug	1426772.93	0	50	69	65	67	0.8	0	12	159	44	59	0	80	1	51.25	1	2.2162902
17-Aug	1426699.73	0	26	79	63	71	0.91	0	7.6	160	45	60	1	79	1	53.625	0	2.1622231
18-Aug	1426627.73	0	50	83	64	74	0	0	5.8	161	46	61	2	83	1	52.75	1	2.529948
19-Aug	1426472.63	0	70	73	64	69	0.3	0	3.6	162	47	62	3	89	1	48.25	1	2.6840987
20-Aug	1426382.23	0	48	78	60	69	0	0	6.1	163	48	63	4	83	1	45.625	1	2.7982118
21-Aug	1426276.18	0	50	81	64	73	0	0	10	164	49	64	5	87	1	44.375	1	2.2675836
22-Aug	1426160.93	0	56	86	70	78	0.01	0	7.9	165	50	65	6	82	1	45.875	0	1.4690759
23-Aug	1426062.93	0	42	82	70	76	0	0	6.6	166	51	66	0	88	1	45.875	1	2.5799582
24-Aug	1426001.53	0	21	88	73	81	0	0	6.2	167	52	67	1	81	1	44.375	1	2.9094374
25-Aug	1425949.53	0	42	91	71	81	0	0	9.4	168	53	68	2	69	1	39.625	1	2.9607308
26-Aug	1425846.93	0	44	79	64	72	0	0	10.1	169	54	69	3	79	1	39.5	1	2.5039723
27-Aug	1425736.93	0	36	92	66	79	0.28	0	7.1	170	55	70	4	83	1	40.625	1	2.2336822
28-Aug	1425638.43	0	37	86	68	77	0	0	9.3	171	56	71	5	73	1	43.375	0	1.756758
29-Aug	1425552.03	0	31	79	71	75	0.24	0	10.2	172	57	72	6	78	1	48.375	1	2.2841129
30-Aug	1425452.63	0	51	80	60	70	0	0	10.9	173	58	73	0	81	1	48.875	1	2.7784092
31-Aug	1425374.63	0	57	75	57	66	0	0	6.7	174	59	74	1	86	1	54.625	1	2.5426869
1-Sep	1424924.83	0	65	78	67	73	0	0	11.9	175	60	75	2	82	1	61.375	1	2.3628938
2-Sep	1424833.83	0	55	79	68	74	0.12	0	10.2	176	61	76	3	88	1	65.25	1	2.3003733
3-Sep	1424719.13	0	66	86	71	79	0.3	0	8.1	177	62	77	4	91	1	65.75	1	2.7165339
4-Sep	1424588.83	1	96	87	66	77	0	0	8	178	63	78	5	79	1	62.125	1	2.7883596
5-Sep	1424455.38	1	98	80	64	72	0	0	7.4	179	64	79	6	92	1	61.625	1	2.435919
6-Sep	1424354.78	1	58	81	59	70	0	0	7.6	180	65	80	0	86	1	65	1	2.7058387
7-Sep	1424296.33	1	46	78	63	71	0	0	6	181	66	81	1	79	1	68.5	1	2.7982118
8-Sep	1424240.48	0	52	83	62	73	0	0	4	182	67	82	2	80	1	69.625	1	2.8645868
9-Sep	1424194.63	0	55	78	63	71	0	0	3.3	183	68	83	3	75	1	65.75	1	2.3779316
10-Sep	1424146.78	0	52	81	71	76	2.75	0	6.2	184	69	84	4	78	1	57.75	1	2.9523625
11-Sep	1424111.18	0	71	78	60	69	0	0	9	185	70	85	5	79	1	57	1	2.7982118
12-Sep	1424052.43	0	81	71	57	64	0	0	8.6	186	71	86	6	86	1	57.25	1	2.5676882
13-Sep	1424091.53	0	68	75	59	67	0	0	8.4	187	72	87	0	87	1	61.375	1	2.5552657
14-Sep	1424175.53	0	31	75	59	67	0	0	12.4	188	73	88	1	80	1	64.25	1	2.4773042
15-Sep	1424246.13	0	71	67	51	59	0	0	6.8	189	74	89	2	81	1	59.5	1	2.5039723
16-Sep	1424292.33	0	58	71	50	61	0	0	6.2	190	75	90	3	78	1	58.625	1	2.2675836
17-Sep	1424355.48	0	72	76	60	68	0.19	0	5	191	76	91	4	83	1	52.75	0	1.8621185
18-Sep	1424487.78	0	41	69	54	62	0.07	0	12.2	192	77	92	5	78	1	56.5	0	1.6697466
19-Sep	1424665.63	0	54	63	49	56	0	0	10.8	193	78	93	6	81	1	55.625	1	2.3003733
20-Sep	1424885.78	0	51	63	46	55	0	0	10.7	194	79	94	0	78	1	51.25	1	2.6730487
21-Sep	1425065.58	0	48	64	44	54	0	0	7.7	195	80	95	1	71	1	50.875	1	2.6275864
22-Sep	1425316.28	0	67	70	43	57	0	0	10.4	196	81	96	2	75	1	46	1	2.6040559
23-Sep	1425557.08	0	37	80	47	64	0	0	8	197	82	97	3	75	1	50.5	1	2.9935205
24-Sep	1425877.13	0	33	76	53	65	0	0	4.6	198	83	98	4	67	1	50	1	2.3927467
25-Sep	1426520.43	0	52	76	55	66	0	0	4.6	199	84	99	5	71	1	46.375	1	2.3003733
26-Sep	1426952.03	0	52	76	60	68	0	0	5.5	200	85	100	6	76	1	47	0	2.0852621
27-Sep	1427217.48	0	47	78	63	71	0.03	0	6.5	201	86	101	0	69	1	45	1	2.9772601
28-Sep	1427455.38	0	46	75	67	71	0	0	9.6	202	87	102	1	63	1	52.875	1	2.8553703
29-Sep	1427884.08	0	41	75	66	71	0.07	0	9.6	203	88	103	2	63	1	61.625	1	2.8460679
30-Sep	1428317.43	0	53	72	60	66	0.34	0	14	204	89	104	3	64	1	62.625	1	2.5170445
1-Oct	1428873.08	0	46	74	61	68	0	0	8.4	205	90	105	4	70	1	63.125	1	2.8176298
2-Oct	1429271.83	0	99	65	50	58	0	0	7.2	206	91	106	5	80	1	61.75	1	2.5552657
3-Oct	1429486.03	0	98	68	48	58	0	0	4.2	207	92	107	6	76	1	69.125	0	2.0018804
4-Oct	1429511.28	0	72	67	45	56	0	0	5.4	208	93	108	0	76	1	80	0	2.0018804
5-Oct	1429789.63	0	49	68	52	60	0	0	6.4	209	94	109	1	76	1	87.375	1	2.1805723
6-Oct	1429961.33	0	89	69	49	59	0.01	0	6.6	210	95	110	2	78	1	85.625	1	2.3476264
7-Oct	1430128.33	0	104	75	60	68	0.03	0	13.3	211	96	111	3	75	1	80.625	1	2.7375872
8-Oct	1430330.63	0	102	66	45	56	0	0	12.1	212	97	112	4	75	1	76.375	1	2.7375872
9-Oct	1430579.33	0	89	65	43	54	0	0	6.1	213	98	113	5	72	1	77.5	1	3.1148815
10-Oct	1430908.98	0	72	69	58	64	0	0	13.7	214	99	114	6	74	1	82.125	1	2.6040559
11-Oct	1431077.33	0	74	66	56	61	0	0	8.8	215	100	115	0	65	1	80.875	1	2.4499052
12-Oct	1431212.53	0	62	57	51	54	1.23	0	12.3	216	101	116	1	68	1	82.375	0	1.9109086
13-Oct	1431347.18	0	68	62	53	58	0.37	0	12.5	217	102	117	2	67	1	84.625	0	2.1622231
14-Oct	1431558.18	0	69	67	45	56	0	0	6.8	218	103	118	3	68	1	86.5	1	2.3321221
15-Oct	1431707.53	0	81	69	47	58	0	0	11	219	104	119	4	69	1	86.625	1	2.3628938
16-Oct	1431941.38	0	104	66	49	58	0.59	0	12	220	105	120	5	75	1	83	1	3.0635881
17-Oct	1432106.63	0	126	60	40	50	0.33	0	9.3	221	106	121	6	66	1	86.625	1	2.9690297
18-Oct	1432202.58	0	105	63	39	51	0	0	6.1	222	107	122	0	65	1	98.75	1	2.2841129
19-Oct	1432258.68	0	85	66	47	57	0	0	4.7	223	108	123	1	69	1	110.25	1	3.09322
20-Oct	1432231.68	0	68	69	53	61	0.28	0	2.3	224	109	124	2	66	1	110.125	1	2.6505759
21-Oct	1432271.73	0	113	71	60	66	0	0	5.2	225	110	125	3	57	0	104.125	1	2.9854233
22-Oct	1432236.48	0	144	73	61	67	0	0	3.2	226	111	126	4	62	1	91.25	1	3.0015528
23-Oct	1432114.58	0	141	65	62	64	0.02	0	5.4	227	112	127	5	67	1	92.5	1	2.3927467
24-Oct	1432172.03	0	63	68	50	59	0	0	9.6	228	113	128	6	69	1	112.75	1	2.8737195
25-Oct	1432236.93	0	101	54	45	50	0	0	9.2	229	114	129	0	66	1	124.5	1	2.9607308
26-Oct	1432231.08	0	54	59	51	55	0.02	0	4.1	230	115	130	1	60	0	129	1	2.7058387
27-Oct	1432200.73	0	112	59	52	56	0	0	3	231	116	131	2	63	1	115.75	1	2.2841129
28-Oct	1432182.48	0	169	57	52	55	0.11	0	2.7	232	117	132	3	66	1	108.75	0	2.0233867
29-Oct	1432047.73	0	200	56	46	51	1.53	0	9	233	118	133	4	69	1	105.25	0	1.3087332
30-Oct	1432039.63	1	102	47	37	42	0.64	0	7.5	234	119	134	5	71	1	126.875	0	2.1244826
31-Oct	1432092.28	1	96	46	32	39	0	0	2.7	235	120	135	6	73	1	130.125	0	1.638975
1-Nov	1431997.68	1	142	55	43	49	0.4	0	5.9	236	121	136	0	65	1	132.75	0	2.1622231
2-Nov	1431966.38	1	66	44	38	41	0	0	10.5	237	122	137	1	68	1	143.25	1	2.7375872
3-Nov	1431907.83	1	176	53	40	47	0	0	8.7	238	123	138	2	54	0	136.875	1	2.6950276
4-Nov	1431872.03	0	74	62	40	51	0	0	3.4	239	124	139	3	59	0	169.25	0	1.8868111
5-Nov	1431780.48	0	179	67	52	60	0	0	4.1	240	125	140	4	59	0	184.625	0	1.5744364
6-Nov	1431688.23	0	177	70	56	63	0	0	4.7	241	126	141	5	57	0	202.125	0	1.4690759
7-Nov	1431542.08	0	259	74	56	65	0	0	3.5	242	127	142	6	56	0	235.125	1	2.6730487
8-Nov	1431388.73	0	259	75	56	66	0	0	1.8	243	128	143	0	47	0	253.25	1	2.4907272
9-Nov	1431167.28	0	324	75	54	65	0	0	1.4	244	129	144	1	46	0	289.375	0	1.4690759
10-Nov	1430989.83	0	280	74	60	67	0	0	5.1	245	130	145	2	55	0	328.625	1	2.2507765
11-Nov	1430706.13	0	412	72	64	68	0.78	0	3	246	131	146	3	44	0	335.75	1	2.8271995
12-Nov	1430491.03	0	321	68	46	57	0.24	0	6.6	247	132	147	4	53	0	357.875	1	2.639147
13-Nov	1430180.28	0	428	50	47	49	0.19	0	4	248	133	148	5	62	1	362.375	0	1.6995996
14-Nov	1429860.08	0	449	52	42	47	0	0	4.6	249	134	149	6	67	1	373	0	1.8868111
15-Nov	1429604.58	0	366	64	41	53	0.07	0	7.3	250	135	150	0	70	1	402.25	0	2.0233867
16-Nov	1429360.68	0	345	55	44	50	0	0	6.7	251	136	151	1	74	1	405	0	1.7285872
17-Nov	1429084.48	0	402	50	36	43	0	0	7.2	252	137	152	2	75	1	417.5	0	1.0636108
18-Nov	1428773.38	0	430	36	30	33	0	0	9.1	253	138	153	3	75	1	427	0	0.81229639
19-Nov	1428451.23	0	431	48	30	39	0	0	5.1	254	139	154	4	74	1	436.5	0	2.1050646
20-Nov	1428141.93	0	413	63	45	54	0	0	6	255	140	155	5	72	1	455.625	0	1.5744364
21-Nov	1427776.48	0	478	64	49	57	0	0	4.3	256	141	156	6	68	1	472.25	1	2.3628938
22-Nov	1427390.33	0	532	59	44	52	0	0	7.5	257	142	157	0	50	0	496.875	0	1.8621185
23-Nov	1426988.93	0	526	60	42	51	0.54	0	7.3	258	143	158	1	52	0	532.75	0	2.0018804
24-Nov	1426620.58	1	501	48	41	45	0	0	5.7	259	144	159	2	64	1	549.125	1	2.4636986
25-Nov	1426180.88	1	543	56	45	51	0	0	3.8	260	145	160	3	55	0	567.75	1	2.3779316
26-Nov	1425675.03	1	653	65	55	60	0.79	0	4.6	261	146	161	4	50	0	576.5	1	2.4499052
27-Nov	1425124.73	1	711	63	51	57	0	0	3.3	262	147	162	5	36	0	578.875	1	2.6840987
28-Nov	1424716.08	1	537	56	44	50	0	0	4.8	263	148	163	6	48	0	655.625	0	2.1050646
29-Nov	1424242.63	0	604	54	41	48	0	0	2.3	264	149	164	0	63	1	723.5	1	2.2675836
30-Nov	1423732.13	0	658	63	50	57	0.98	0	6.2	265	150	165	1	64	1	795.25	0	1.9344392
1-Dec	1423266.18	0	609	58	37	48	0	0	14.9	266	151	166	2	59	0	852.75	1	2.4907272
2-Dec	1422525.08	0	966	45	34	40	0	0	12.1	267	152	167	3	60	0	859.125	1	2.4636986
3-Dec	1421679.38	0	1111	50	29	40	0	0	9.2	268	153	168	4	48	0	867.375	1	2.2162902
4-Dec	1420797.83	0	1171	53	45	49	0.05	0	10.3	269	154	169	5	56	0	929.875	0	1.8108252
5-Dec	1419973.93	0	1064	47	37	42	1.46	0	15.1	270	155	170	6	65	1	982.5	0	2.0018804
6-Dec	1419130.03	0	1119	42	31	37	0	0	14.8	271	156	171	0	63	1	1030.375	0	1.6697466
7-Dec	1418535.78	0	748	41	26	34	0	0	5.1	272	157	172	1	56	0	1090.375	0	2.04444
8-Dec	1417651.18	0	1164	33	24	29	0	0	12.3	273	158	173	2	54	0	1044.875	0	1.3087332
9-Dec	1416890.28	0	972	39	21	30	0	0	7.4	274	159	174	3	63	1	1058.25	1	2.3003733
10-Dec	1416076.98	0	1047	50	29	40	0	0	7.5	275	160	175	4	58	0	1051.75	1	3.1771853
11-Dec	1415234.58	0	1075	53	26	40	0	0	6.7	276	161	176	5	45	0	1054.75	1	2.9690297
12-Dec	1414321.18	0	1163	57	37	47	0.18	0	6.2	277	162	177	6	50	0	1082.25	1	2.6950276
13-Dec	1413488.98	0	1086	63	41	52	0	0	9	278	163	178	0	53	0	1092.5	1	2.8079681
14-Dec	1412641.78	0	1087	44	33	39	0.31	0	7.9	279	164	179	1	47	0	1120.5	1	3.1905189
15-Dec	1411745.18	0	1171	40	29	35	0	0	9.1	280	165	180	2	42	0	1096.875	1	3.1704514
16-Dec	1410906.53	0	1056	33	24	29	0.36	5.7	14.1	281	166	181	3	41	0	1120	0	2.1050646
17-Dec	1409983.53	0	1169	35	24	30	0.64	1.7	18.6	282	167	182	4	33	0	1082.75	1	2.9854233
18-Dec	1409069.68	0	1197	30	23	27	0	0	11.2	283	168	183	5	39	0	1072.75	1	2.4773042
19-Dec	1408334.03	0	942	34	19	27	0	0	3.6	284	169	184	6	50	0	1123.625	1	2.4907272
20-Dec	1407421.88	0	1145	35	24	30	0.06	0.1	1.7	285	170	185	0	53	0	1118.125	1	2.3779316
21-Dec	1406627.03	0	978	44	33	39	0	0	4.8	286	171	186	1	57	0	1165.75	1	2.3003733
22-Dec	1405816.03	0	1034	45	35	40	0	0	12.4	287	172	187	2	63	1	1171.625	1	2.6730487
23-Dec	1404822.43	0	1239	45	27	36	0	0	5.5	288	173	188	3	44	0	1107	1	2.5426869
24-Dec	1403787.73	1	1330	59	41	50	0.02	0	16.6	289	174	189	4	40	0	1107.5	1	2.6840987
25-Dec	1402763.58	1	1270	59	32	46	1.05	0	19.2	290	175	190	5	33	0	1123.375	1	3.121999
26-Dec	1401749.93	1	1272	33	24	29	0	0	13.6	291	176	191	6	35	0	1207.125	1	3.3989859
27-Dec	1401059.68	0	885	40	23	32	0	0	4.7	292	177	192	0	30	0	1378.25	1	2.8917379
28-Dec	1400226.63	0	1037	50	26	38	0	0	8	293	178	193	1	34	0	1438.625	0	1.756758
29-Dec	1399286.78	0	1212	41	22	32	0	0	11.9	294	179	194	2	35	0	1473.75	0	1.0064524
30-Dec	1398012.43	0	1650	46	22	34	0	0	9.2	295	180	195	3	44	0	1449.75	0	2.04444
31-Dec	1396468.23	1	2016	48	34	41	0.37	0	10.3	296	181	196	4	45	0	1399	1	2.9935205
1-Jan	1395006.73	1	1874	40	27	34	0.6	0	6.4	297	182	197	5	45	0	1500.375	1	2.1805723
